# Supplementary material for: Predicting the Threat Status of Mosses Using Functional Traits
Source: Plants (Basel). 2024 Jul 23;13(15):2019. doi: 10.3390/plants13152019 (PMC11314510; doi:10.3390/plants13152019)
Supplement: Supplementary file 1 [file plants-13-02019-s001.zip]

Archive with 4 entries (4 files):
- plants-2995805_Figure S1.pdf
- SuppMat_Table1.pdf
- SuppMat_Tables2A-2C.pdf
- SuppMat_Tables3A-3B.pdf
